# Supplementary material for: The expression profile of miR-23b is not altered in peripheral blood mononuclear cells of patients with idiopathic inflammatory myopathies
Source: F1000Res. 2013 Oct 23;2:223. [Version 1] doi: 10.12688/f1000research.2-223.v1 (PMC3886791; doi:10.12688/f1000research.2-223.v1)
Supplement: Expression profiles of miR-23b and miR-23b in peripheral blood mononuclear cells of patients with dermatomyositis and polymyositis — RNA was extracted from peripheral blood mononuclear cells (PBMCs) of patients and controls and TaqMan gene specific miRNA assays were used to quantify the expression levels of mature miR-23b and miR-23b* (miR23b star) molecules against controls (RNU44, RNU48, RNU6B, U47). [file f1000research-2-2627-s0000.tgz]

Archive with 1 entries (1 files):
- PMBC_miR23b_expression__1_.csv
