# Supplementary material for: The expression profile of miR-23b is not altered in peripheral blood mononuclear cells of patients with idiopathic inflammatory myopathies
Source: F1000Res. 2013 Oct 23;2:223. [Version 1] doi: 10.12688/f1000research.2-223.v1 (PMC3886791; doi:10.12688/f1000research.2-223.v1)
Supplement: Expression profiles of miR-23b and miR-23b in peripheral blood mononuclear cells of patients with dermatomyositis and polymyositis — RNA was extracted from peripheral blood mononuclear cells (PBMCs) of patients and controls and TaqMan gene specific miRNA assays were used to quantify the expression levels of mature miR-23b and miR-23b* (miR23b star) molecules against controls (RNU44, RNU48, RNU6B, U47). [file f1000research-2-2627-s0000.tgz › PMBC_miR23b_expression__1_.csv]

Sample type	Diagnosis	Replicate	Gene name	Average Ct
patient	PM	1	miR-23b	26.123
patient	PM	2	miR-23b	26.45
patient	DM	3	miR-23b	28.849
patient	DM	4	miR-23b	24.781
patient	DM	5	miR-23b	31.712
patient	PM	6	miR-23b	25.096
patient	PM	7	miR-23b	28.393
patient	DM	8	miR-23b	23.709
patient	PM	9	miR-23b	26.705
patient	PM	10	miR-23b	24.51
patient	PM	11	miR-23b	23.67
patient	DM	12	miR-23b	25.188
patient	PM	13	miR-23b	24.223
patient	PM	14	miR-23b	25.257
patient	DM	15	miR-23b	24.678
patient	DM	16	miR-23b	23.501
patient	PM	17	miR-23b	26.471
patient	DM	18	miR-23b	23.375
patient	DM	19	miR-23b	25.002
patient	DM	20	miR-23b	25.459
patient	PM	21	miR-23b	22.878
patient	DM	22	miR-23b	25.341
patient	PM	23	miR-23b	23.846
patient	DM	24	miR-23b	24.503
patient	DM	25	miR-23b	25.046
control	C	1	miR-23b	27.108
control	C	2	miR-23b	26.099
control	C	3	miR-23b	25.277
control	C	4	miR-23b	26.126
control	C	5	miR-23b	24.336
control	C	6	miR-23b	25.57
control	C	7	miR-23b	24.929
control	C	8	miR-23b	26.956
control	C	9	miR-23b	25.902
control	C	10	miR-23b	24.41
control	C	11	miR-23b	24.007
control	C	12	miR-23b	23.087
control	C	13	miR-23b	22.955
control	C	14	miR-23b	22.355
control	C	15	miR-23b	23.766
control	C	16	miR-23b	23.052
control	C	17	miR-23b	23.874
control	C	18	miR-23b	22.539
control	C	19	miR-23b	25.041
control	C	20	miR-23b	24.452
control	C	21	miR-23b	23.72
control	C	22	miR-23b	24.779
patient	PM	1	miR-23b star	33.737
patient	PM	2	miR-23b star	33.691
patient	DM	3	miR-23b star	35.23
patient	DM	4	miR-23b star	30.728
patient	DM	5	miR-23b star	37.035
patient	PM	6	miR-23b star	32.974
patient	PM	7	miR-23b star	36.077
patient	DM	8	miR-23b star	30.984
patient	PM	9	miR-23b star	33.657
patient	PM	10	miR-23b star	33.264
patient	PM	11	miR-23b star	31.534
patient	DM	12	miR-23b star	33.394
patient	PM	13	miR-23b star	32.736
patient	PM	14	miR-23b star	34.607
patient	DM	15	miR-23b star	31.716
patient	DM	16	miR-23b star	32.348
patient	PM	17	miR-23b star	34.279
patient	DM	18	miR-23b star	31.447
patient	DM	19	miR-23b star	32.883
patient	DM	20	miR-23b star	32.654
patient	PM	21	miR-23b star	30.525
patient	DM	22	miR-23b star	33.51
patient	PM	23	miR-23b star	31.861
patient	DM	24	miR-23b star	32.332
patient	DM	25	miR-23b star	34.75
control	C	1	miR-23b star	34.477
control	C	2	miR-23b star	33.996
control	C	3	miR-23b star	33.612
control	C	4	miR-23b star	33.348
control	C	5	miR-23b star	33.359
control	C	6	miR-23b star	33.532
control	C	7	miR-23b star	33.479
control	C	8	miR-23b star	34.486
control	C	9	miR-23b star	34.756
control	C	10	miR-23b star	32.299
control	C	11	miR-23b star	31.704
control	C	12	miR-23b star	31.547
control	C	13	miR-23b star	31.133
control	C	14	miR-23b star	31.192
control	C	15	miR-23b star	31.666
control	C	16	miR-23b star	31.802
control	C	17	miR-23b star	30.975
control	C	18	miR-23b star	30.461
control	C	19	miR-23b star	32.436
control	C	20	miR-23b star	31.487
control	C	21	miR-23b star	31.497
control	C	22	miR-23b star	32.321
patient	PM	1	RNU44	21.363
patient	PM	2	RNU44	20.978
patient	DM	3	RNU44	26.519
patient	DM	4	RNU44	20.063
patient	DM	5	RNU44	26.684
patient	PM	6	RNU44	20.992
patient	PM	7	RNU44	22.434
patient	DM	8	RNU44	20.626
patient	PM	9	RNU44	21.604
patient	PM	10	RNU44	21.317
patient	PM	11	RNU44	21.099
patient	DM	12	RNU44	20.048
patient	PM	13	RNU44	20.058
patient	PM	14	RNU44	19.721
patient	DM	15	RNU44	21.687
patient	DM	16	RNU44	20.927
patient	PM	17	RNU44	20.554
patient	DM	18	RNU44	18.939
patient	DM	19	RNU44	20.822
patient	DM	20	RNU44	22.1
patient	PM	21	RNU44	20.5
patient	DM	22	RNU44	20.969
patient	PM	23	RNU44	19.218
patient	DM	24	RNU44	20.899
patient	DM	25	RNU44	20.65
control	C	1	RNU44	22.522
control	C	2	RNU44	22.885
control	C	3	RNU44	20.602
control	C	4	RNU44	20.595
control	C	5	RNU44	19.272
control	C	6	RNU44	20.489
control	C	7	RNU44	20.304
control	C	8	RNU44	22.064
control	C	9	RNU44	21.641
control	C	10	RNU44	21.766
control	C	11	RNU44	20.967
control	C	12	RNU44	20.755
control	C	13	RNU44	18.458
control	C	14	RNU44	17.935
control	C	15	RNU44	20.312
control	C	16	RNU44	19.878
control	C	17	RNU44	20.549
control	C	18	RNU44	20.063
control	C	19	RNU44	20.516
control	C	20	RNU44	20.496
control	C	21	RNU44	20.673
control	C	22	RNU44	21.553
patient	PM	1	RNU48	19.796
patient	PM	2	RNU48	19.923
patient	DM	3	RNU48	22.591
patient	DM	4	RNU48	29.581
patient	DM	5	RNU48	22.919
patient	PM	6	RNU48	19.163
patient	PM	7	RNU48	28.535
patient	DM	8	RNU48	18.94
patient	PM	9	RNU48	19.654
patient	PM	10	RNU48	19.745
patient	PM	11	RNU48	18.937
patient	DM	12	RNU48	18.952
patient	PM	13	RNU48	19.322
patient	PM	14	RNU48	18.331
patient	DM	15	RNU48	19.942
patient	DM	16	RNU48	19.54
patient	PM	17	RNU48	19.689
patient	DM	18	RNU48	27.032
patient	DM	19	RNU48	19.279
patient	DM	20	RNU48	19.452
patient	PM	21	RNU48	19.48
patient	DM	22	RNU48	19.676
patient	PM	23	RNU48	26.846
patient	DM	24	RNU48	19.466
patient	DM	25	RNU48	18.754
control	C	1	RNU48	20.497
control	C	2	RNU48	20.609
control	C	3	RNU48	18.788
control	C	4	RNU48	19.044
control	C	5	RNU48	17.838
control	C	6	RNU48	19.225
control	C	7	RNU48	18.684
control	C	8	RNU48	20.345
control	C	9	RNU48	19.542
control	C	10	RNU48	19.46
control	C	11	RNU48	19.236
control	C	12	RNU48	19.238
control	C	13	RNU48	16.847
control	C	14	RNU48	16.496
control	C	15	RNU48	18.915
control	C	16	RNU48	19.067
control	C	17	RNU48	19.091
control	C	18	RNU48	18.57
control	C	19	RNU48	19.043
control	C	20	RNU48	19.371
control	C	21	RNU48	19.308
control	C	22	RNU48	19.613
patient	PM	1	RNU6B	25.264
patient	PM	2	RNU6B	24.673
patient	DM	3	RNU6B	29.747
patient	DM	4	RNU6B	24.752
patient	DM	5	RNU6B	31.225
patient	PM	6	RNU6B	25.246
patient	PM	7	RNU6B	24.628
patient	DM	8	RNU6B	24.081
patient	PM	9	RNU6B	24.994
patient	PM	10	RNU6B	23.674
patient	PM	11	RNU6B	23.091
patient	DM	12	RNU6B	23.393
patient	PM	13	RNU6B	22.681
patient	PM	14	RNU6B	23.868
patient	DM	15	RNU6B	24.415
patient	DM	16	RNU6B	23.464
patient	PM	17	RNU6B	24.189
patient	DM	18	RNU6B	21.135
patient	DM	19	RNU6B	23.283
patient	DM	20	RNU6B	23.506
patient	PM	21	RNU6B	23.306
patient	DM	22	RNU6B	23.071
patient	PM	23	RNU6B	21.474
patient	DM	24	RNU6B	23.603
patient	DM	25	RNU6B	24.209
control	C	1	RNU6B	24.744
control	C	2	RNU6B	25.16
control	C	3	RNU6B	22.96
control	C	4	RNU6B	23.606
control	C	5	RNU6B	22.212
control	C	6	RNU6B	22.403
control	C	7	RNU6B	22.734
control	C	8	RNU6B	24.724
control	C	9	RNU6B	24.283
control	C	10	RNU6B	24.156
control	C	11	RNU6B	24.951
control	C	12	RNU6B	25.564
control	C	13	RNU6B	21.401
control	C	14	RNU6B	20.206
control	C	15	RNU6B	24.419
control	C	16	RNU6B	23.981
control	C	17	RNU6B	23.886
control	C	18	RNU6B	22.55
control	C	19	RNU6B	24.086
control	C	20	RNU6B	24.991
control	C	21	RNU6B	25.135
control	C	22	RNU6B	25.373
patient	PM	1	U47	20.297
patient	PM	2	U47	19.84
patient	DM	3	U47	25.321
patient	DM	4	U47	21.142
patient	DM	5	U47	24.305
patient	PM	6	U47	19.753
patient	PM	7	U47	20.284
patient	DM	8	U47	19.465
patient	PM	9	U47	19.992
patient	PM	10	U47	19.343
patient	PM	11	U47	18.999
patient	DM	12	U47	18.329
patient	PM	13	U47	19.248
patient	PM	14	U47	18.183
patient	DM	15	U47	19.674
patient	DM	16	U47	18.963
patient	PM	17	U47	19.205
patient	DM	18	U47	16.732
patient	DM	19	U47	18.703
patient	DM	20	U47	20.047
patient	PM	21	U47	19.011
patient	DM	22	U47	19.578
patient	PM	23	U47	17.027
patient	DM	24	U47	19.31
patient	DM	25	U47	18.907
control	C	1	U47	20.786
control	C	2	U47	21.049
control	C	3	U47	18.742
control	C	4	U47	18.836
control	C	5	U47	17.708
control	C	6	U47	19.416
control	C	7	U47	18.396
control	C	8	U47	20.903
control	C	9	U47	19.837
control	C	10	U47	19.797
control	C	11	U47	19.311
control	C	12	U47	19.883
control	C	13	U47	16.827
control	C	14	U47	16.104
control	C	15	U47	18.913
control	C	16	U47	19.311
control	C	17	U47	19.243
control	C	18	U47	18.559
control	C	19	U47	18.977
control	C	20	U47	19.956
control	C	21	U47	19.021
control	C	22	U47	20.012
